# Supplementary material for: Network depth affects inference of gene sets from bacterial transcriptomes using denoising autoencoders
Source: Bioinform Adv. 2024 May 8;4(1):vbae066. doi: 10.1093/bioadv/vbae066 (PMC11256956; doi:10.1093/bioadv/vbae066)
Supplement: vbae066_Supplementary_Data [file vbae066_supplementary_data.zip]

Archive with 2 entries (2 files):
- SupplemetaryTableS1.csv
- KionCrosby_SI.pdf
